# Supplementary material for: The RNA-binding protein Squid regulates embryonic midgut development via Axin alternative splicing in Bombyx mori
Source: Commun Biol. 2026 Feb 10;9:449. doi: 10.1038/s42003-026-09692-x (PMC13022360; doi:10.1038/s42003-026-09692-x)
Supplement: Supplementary file 4 — Supplementary Data File [file 42003_2026_9692_MOESM4_ESM.xlsx]

## Sheet: Fig. 1E
Fig. 1E: Mortality rate (%) of the WT and MT lines,
N = 5 biological replicates (I - V) .
	Biological replicates					Plotted
	I	II	III	IV	V	Avrg	P-value
WT	7.63	3.18	6.34	3.39	4	4.908
MT	28.65	25.66	31.54	32.22	30.77	29.768	<0.0001
Graphs plotted in Prism 8 version 8.0.2

## Sheet: Fig.3C-K
Fig.3C-K: qRT-PCR analysis of nutrient digestion and absorption related genes in in wild-type and Squid-/- embryos
N = 3 biological replicates (I - III) .
		qRT-PCR result of BmAtp5me
			Biological replicates			Plotted
			I	II	III	Avrg	P-value
		wild-type	0.237829	0.204192	0.243164	0.228395
		Squid-/-	0.092911	0.097463	0.088388	0.0929207	0.0004
		qRT-PCR result of BmATP-PFK
			Biological replicates			Plotted
			I	II	III	Avrg	P-value
		wild-type	0.025453	0.025934	0.025471	0.0256193
		Squid-/-	0.005241	0.005237	0.005925	0.00546767	<0.0001
		qRT-PCR result of BmHGD
			Biological replicates			Plotted
			I	II	III	Avrg	P-value
		wild-type	0.003496	0.003377	0.003224	0.00336567
		Squid-/-	0.002572	0.002867	0.002747	0.00272867	0.0054
		qRT-PCR result of BmHAGH
			Biological replicates			Plotted
			I	II	III	Avrg	P-value
		wild-type	0.007499	0.007872	0.00806	0.00781033
		Squid-/-	0.005695	0.005987	0.005547	0.005743	0.0006
		qRT-PCR result of BmIDH
			Biological replicates			Plotted
			I	II	III	Avrg	P-value
		wild-type	0.01054	0.010665	0.010995	0.0107333
		Squid-/-	0.002227	0.002728	0.002717	0.00255733	<0.0001
		qRT-PCR result of BmPDHB
			Biological replicates			Plotted
			I	II	III	Avrg	P-value
		wild-type	0.114546	0.107395	0.104386	0.108776
		Squid-/-	0.015539	0.017763	0.016356	0.0165527	<0.0001
		Graphs plotted in Prism 8 version 8.0.2
		qRT-PCR result of Lipase member H-A
			Biological replicates			Plotted
			I	II	III	Avrg	P-value
		wild-type	0.005811	0.006457	0.005633	0.005967
		Squid-/-	0.000146	0.000384	0.000256	0.000262	<0.0001
		Graphs plotted in Prism 8 version 8.0.2
		qRT-PCR result of BmFabp
			Biological replicates			Plotted
			I	II	III	Avrg	P-value
		wild-type	0.00000742	0.0000104	0.0000104	9.42164e-06
		Squid-/-	0.00000795	0.00000821	0.0000112	9.11484e-06	0.8519
		qRT-PCR result of BmApoltp
			Biological replicates			Plotted
			I	II	III	Avrg	P-value
		wild-type	0.002595	0.002718	0.002554	0.00262253
		Squid-/-	0.002709	0.002995	0.003363	0.00302253	0.1103

## Sheet: Fig.5B,C and H
Fig.5B-C: qRT-PCR analysis of Axin and Axin-1 in wild-type and Squid-/- embryos
N = 3 biological replicates (I - III) .
qRT-PCR result of Axin
	Biological replicates			Plotted
	I	II	III	Avrg	P-value
wild-type	4.85221e-05	6.60995e-05	6.64671e-05	6.03629e-05
Squid-/-	7.82255e-05	6.17159e-05	4.51787e-05	6.17067e-05	0.9112
qRT-PCR result of Axin-L
	Biological replicates			Plotted
	I	II	III	Avrg	P-value
wild-type	6.78167e-05	4.74577e-05	6.01115e-05	5.8462e-05
Squid-/-	3.93303e-05	4.44641e-05	3.85476e-05	4.07807e-05	0.0464
Graphs plotted in Prism 8 version 8.0.2
Fig.5H: Quantified red fluorescence intensity of β-catenin per BmN cell after overexpression of EGFP, Axin-L-EGFP or Axin-S-EGFP protein, respectively.
N = 14 biological replicates (1 - 14).
	Biological replicates
	1	2	3	4	5	6	7	8	9	10	11	12	13	14	Average
EGFP	17.028	17.637	17.704	16.315	18.304	21.941	19.256	17.569	18.608	20.921	23.209	21.88	24.658	20.554	19.6846
Axin-L-EGFP	23.012	26.752	26.401	20.039	27.862	22.203	21.308	22.167	21.818	22.869	23.392	26.525	26.728	24.344	23.9586
Axin-S-EGFP	23.226	23.068	20.103	23.041	20.004	19.883	19.513	18.514	16.977	22.654	18.083	25.737	24.535	20.186	21.1089

## Sheet: Fig.S5B-C
Fig. S6B-C: qRT-PCR analysis of Smad4 and Smad4-1+3 in wild-type and Squid-/- embryos
N = 3 biological replicates (I - III) .
qRT-PCR result of Smad4
	Biological replicates			Plotted
	I	II	III	Avrg	P-value
wild-type	0.000681	0.000715	0.00075	0.000715333
Squid-/-	0.00068	0.000597	0.000654	0.000643667	0.0858
qRT-PCR result of Smad4-1+3
	Biological replicates			Plotted
	I	II	III	Avrg	P-value
wild-type	7.8e-05	7.56e-05	9.18e-05	8.18e-05
Squid-/-	8.86e-05	9.45e-05	0.000114	9.90333e-05	0.1339
Graphs plotted in Prism 8 version 8.0.2
